# Supplementary material for: Electrochemical Aptasensor Based on rGO@gold Nanoparticles for Neuropeptide Y Detection
Source: Biosensors (Basel). 2026 Jul 2;16(7):363. doi: 10.3390/bios16070363 (PMC13406597; doi:10.3390/bios16070363)
Supplement: Supplementary file 1 [file biosensors-16-00363-s001.zip]

Archive with 1 entries (1 files):
- biosensors-4307605-supplementary.pdf
